# Supplementary material for: The evolution of the Sesia Zone (Western Alps) from Carboniferous to Cretaceous: insights from zircon and allanite geochronology
Source: Swiss J Geosci. 2020 Dec 7;113(1):24. doi: 10.1186/s00015-020-00372-4 (PMC7721683; doi:10.1186/s00015-020-00372-4)
Supplement: Supplementary file 4 — Additional file 4. Tables of LA-ICP-MS analyses of zircon from individual samples. [file 15_2020_372_MOESM4_ESM.xlsx]

## Sheet: Aln-AV16-44
Table AF4-1. LA-ICP-MS analyses of allanite in sample AV16-44
Label	P	Sc	V	Cr	Fe	Sr	Y	Zr	Nb	La	Ce	Pr	Nd	Sm	Eu	Gd	Tb	Dy	Ho	Er	Tm	Yb	Lu	Hf	Ta	Pb	Th232	U238		Th/U	LaN/LuN	Eu/Eu*
	µg/g	µg/g	µg/g	µg/g	µg/g	µg/g	µg/g	µg/g	µg/g	µg/g	µg/g	µg/g	µg/g	µg/g	µg/g	µg/g	µg/g	µg/g	µg/g	µg/g	µg/g	µg/g	µg/g	µg/g	µg/g	µg/g	µg/g	µg/g
AV16-44 Aln_1	560.388	2.53354	251.996	108.956	2563.72	46.2737	419.597	399.758	936.431	617.232	1316.97	156.11	628.483	131.978	38.2123	115.607	15.7836	95.2547	17.0031	44.7804	5.93299	32.4375	3.68442	19.1277	86.2373	5.38516	134.242	46.8027		2.86825	17.3679	0.925525
AV16-44 Aln_2	347.185	3.04414	292.807	78.0477	2445.15	50.2237	274.829	283.082	458.843	222.346	500.571	64.8395	271.846	63.9948	27.2183	57.6562	9.03933	54.78	10.2069	29.8147	4.24227	29.7133	4.40667	8.18718	17.0418	7.74843	33.7656	18.2393		1.85126	5.23102	1.3443
AV16-44 Aln_3	286.314	1.74814	243.788	170.705	1973.69	61.5238	363.105	346.24	571.408	266.455	852.041	122.902	513.82	120.043	35.4521	91.2135	12.8525	77.5066	14.8802	37.3871	4.92631	33.7966	4.40914	13.7996	51.7189	6.66587	28.671	10.7841		2.65864	6.26524	0.996624
AV16-44 Aln_4	498.742	2.19269	258.415	69.2241	3056.8	50.9054	348.274	377.125	801.05	346.32	816.167	101.877	418.894	89.4672	31.1823	78.0356	11.5527	70.3068	13.3003	37.4546	5.00988	31.0558	4.32784	12.0669	37.8833	5.08741	48.6738	19.4215		2.50618	8.29609	1.11601
AV16-44 Aln_5	377.132	3.05427	360.587	122.342	2643.12	54.2819	421.165	583.835	882.602	484.406	1335.28	170.706	664.959	122.368	38.9087	108.056	15.0875	89.8474	16.0475	43.5154	5.37066	33.4744	4.21247	23.1897	50.4727	8.15677	134.057	24.6609		5.43602	11.9217	1.01313
AV16-44 Aln_6	479.737	3.04483	412.503	106.841	2760.02	54.2517	386.098	705.992	917.457	605.683	1319.74	158.432	637.601	125.633	35.049	117.78	15.3183	90.155	16.8564	41.0833	5.18045	30.0358	4.45634	26.7418	82.6448	6.64217	108.564	19.4637		5.57776	14.0908	0.86752
AV16-44 Aln_7	675.492	1.97395	331.86	100.655	3341.4	53.9142	390.909	432.981	875.765	565.167	1175.21	140.792	560.393	115.705	36.4836	106.595	13.1582	83.5369	15.0298	41.7047	4.73733	32.2774	4.41317	20.8097	52.9296	7.38566	74.3919	24.5625		3.02868	13.2768	0.987599
AV16-44 Aln_8	569.767	2.37543	368.401	162.344	2931.72	56.7688	393.805	764.696	743.821	918.358	1644.55	167.342	611.327	103.217	32.2736	95.486	13.647	82.7014	15.2099	40.8031	5.15029	32.3393	4.48402	27.2576	43.6712	5.98563	98.7571	17.5405		5.63023	21.233	0.977663
AV16-44 Aln_9	437.081	2.13408	338.218	116.82	2535.21	48.1915	532.46	574.951	834.313	687.002	1640.37	196.638	785.027	161.989	41.7614	142.679	20.8429	117.69	19.6277	51.4685	6.55877	35.5862	4.41279	26.1669	45.7802	8.32874	116.21	27.3044		4.25609	16.1403	0.822283
AV16-44 Aln_10	373.67	1.85841	306.986	92.532	2320.96	45.2521	508.307	307.168	637.426	290.534	794.908	111.592	496.58	116.649	34.0322	112.742	16.321	104.474	19.6053	53.2415	7.54273	40.7142	5.17136	11.0629	42.4337	4.85468	51.7331	18.1922		2.84369	5.82452	0.895737
AV16-44 Aln_11	875.909	2.96429	356.412	188.378	2839.08	48.3743	267.336	241.576	602.881	270.836	630.66	80.4861	329.975	66.357	22.9275	57.4729	8.36546	49.3848	9.06307	27.6565	3.8081	27.2536	3.70388	6.12773	27.7313	5.02208	39.1532	29.1873		1.34145	7.58083	1.10943
AV16-44 Aln_12	468.233	1.96478	296.66	130.711	2535.85	57.3438	457.207	462.812	900.012	545.408	1165.96	140.758	584.686	121.184	37.317	104.133	15.7758	87.1881	17.5972	46.115	6.02274	34.9626	5.03441	21.0874	55.2124	5.17426	61.8778	16.28		3.80084	11.2316	0.991851
AV16-44 Aln_13	567.68	3.28185	394.709	121.341	2747.47	68.6069	343.531	396.936	591.936	464.312	923.153	106.196	415.09	84.9199	30.0034	78.6977	11.4525	69.3737	13.0448	37.5432	4.33552	30.612	4.65247	20.1933	33.1114	7.53139	54.2992	13.5573		4.00518	10.3465	1.10393
AV16-44 Aln_14	472.004	3.56987	394.738	134.65	2653.73	56.238	415.853	735.792	930.847	879.922	1684.92	180.912	692.57	123.736	37.3066	108.103	15.6105	87.9534	16.4618	43.3242	5.90745	33.296	4.529	28.6601	65.999	10.7339	171.038	20.0882		8.51437	20.1423	0.964781
AV16-44 Aln_15	518.91	1.76954	235.335	19.0945	2977.74	57.8945	251.22	292.118	709.537	208.88	569.099	74.0681	304.835	65.1792	32.0078	54.2311	7.85122	45.1422	8.55848	23.4503	3.37928	24.0604	3.95091	6.13407	25.6474	4.64579	22.0623	12.8876		1.7119	5.48111	1.60173
AV16-44 Aln_16	657.893	2.5999	353.655	179.168	2729.8	62.7936	381.427	621.638	826.771	695.761	1402.42	157.552	609.352	110.907	32.0675	103.968	13.2939	80.6752	14.8687	39.9589	5.28511	34.0963	4.18425	26.4518	57.0894	6.29359	102.262	23.0623		4.43414	17.2389	0.899135
AV16-44 Aln_17	395.532	2.67657	294.056	101.469	2542.8	64.1274	335.981	520.648	550.188	489.915	875.01	93.4382	358.238	72.6318	31.173	67.1728	9.64344	63.8074	11.1754	35.2094	5.24383	32.1872	4.4838	15.9744	26.2022	4.26155	60.6053	18.1252		3.34369	11.3277	1.34213
AV16-44 Aln_18	394.055	2.73137	412.012	90.9454	2973.86	67.0034	524.646	346.547	678.157	282.742	733.55	95.9387	430.068	110.825	36.9323	124.348	19.2871	114.806	20.602	56.7472	7.79109	43.3186	5.99138	15.357	49.4606	5.45876	46.9895	16.7274		2.80913	4.89251	0.958124
AV16-44 Aln_19	530.813	2.99095	329.851	97.2349	2697.03	54.0389	482.667	644.259	1124.39	875.967	1892.03	216.584	831.837	153.903	42.7371	137.024	18.7333	107.031	19.5049	50.4901	5.93255	35.2524	4.33946	26.1821	103.863	9.39038	214.035	24.2425		8.8289	20.9276	0.881895
AV16-44 Aln_20	607.38	2.52403	254.959	109.934	3031.33	49.1352	406.475	384.154	953.673	567.618	1199.12	142.367	574.7	110.817	32.8446	102.954	14.7513	84.0965	16.0487	39.5407	4.37178	28.9456	3.70156	15.6679	82.9346	7.49201	113.485	33.0372		3.43506	15.8979	0.925101
AV16-44 Aln_21	370.679	2.48009	256.284	100.224	2209.29	53.0059	358.772	409.234	695.509	303.896	826.395	105.124	430.026	91.7928	34.2294	84.7898	12.4324	69.757	13.301	36.3497	4.65099	29.2545	4.08527	13.2282	50.4447	11.2732	30.6724	13.03		2.35398	7.71208	1.16668
AV16-44 Aln_22	520.898	3.23999	329.905	89.4008	2621.15	50.0371	370.875	653.349	822.987	667.941	1350.2	154.578	593.188	112.2	36.0483	102.097	13.8166	77.1244	15.163	39.1662	4.71014	27.5659	3.89287	20.6784	69.5341	8.70203	123.222	19.6047		6.28533	17.7884	1.01139
Internal standard Si = 144906 ppm

## Sheet: Zrn AV16-45
Table AF4-2. LA-ICP-MS analyses of zircon in sample AV16-45
	P	Ti	Y	Nb	La	Ce	Pr	Nd	Sm	Eu	Gd	Tb	Dy	Ho	Er	Tm	Yb	Lu	Hf	Ta	Th	U		Th/U	GdN/LuN	Eu/Eu*
	µg/g	µg/g	µg/g	µg/g	µg/g	µg/g	µg/g	µg/g	µg/g	µg/g	µg/g	µg/g	µg/g	µg/g	µg/g	µg/g	µg/g	µg/g	µg/g	µg/g	µg/g	µg/g
AV16-45	360	7.6	506	7.15	<0.02	2.66	0.029	0.63	1.2	0.209	8	3.03	43.6	16.2	81.3	18.12	181	40.8	9070	7.08	24.2	386		0.0626943	0.0244137	0.153312
AV16-45_1	322	4.1	406	2.9	<0.02	8.41	0.0161	0.315	0.71	0.076	5.71	2.449	35.1	13.28	69.3	14.77	138.2	27.9	10410	1.373	34.2	156		0.219231	0.0254821	0.0803878
AV16-45_2*	604	4.9	357	0.857	<0.02	0.137	<0.02	0.123	0.57	0.485	5.89	3.24	42.3	10.79	31.6	4.3	27.6	4.07	10420	0.598	2.69	216.4		0.0124307	0.180187	0.513422
AV16-45_3	525	4.26	476	3.4	0.22	1.47	0.068	0.46	0.43	0.185	4.07	2.13	36.7	14.6	78.6	19.5	208	47.2	11060	2.22	22.6	392		0.0576531	0.0107363	0.280493
AV16-45_6	542	60	442	1.33	<0.02	0.5	<0.02	0.123	0.53	0.139	4.77	2.51	38	13.7	61	11.8	96	18.9	10360	1.24	5.2	294		0.0176871	0.0314239	0.178688
AV16-45_7	891	6.13	884	6.92	0.029	11.3	0.147	2.11	3.87	0.32	19.5	6.84	87.3	30.3	141.8	30.6	294	62.1	10820	10.3	171	906		0.188742	0.0390973	0.091407
AV16-45_8	145	3.44	420	3.2	<0.02	2.49	0.032	0.57	1.38	0.222	9.1	3.22	40.9	13.8	60.1	11.5	103	20.9	9140	2.94	27.5	127		0.216535	0.0542124	0.142903
AV16-45_10	381	7.8	460	2.06	<0.02	4.24	<0.02	0.258	1.24	0.201	9.13	3.91	48.6	14.3	58.8	11.5	108	23	11010	1.53	63	750		0.084	0.049425	0.131253
AV16-45_11	497	9.6	513	2.72	<0.02	3.42	<0.02	0.32	0.89	0.297	5.9	2.73	41.3	16.1	87	19.6	187	39.9	9890	1.75	11.3	328		0.0344512	0.0184112	0.295134
AV16-45_12	351	20.5	443	1.37	<0.02	3.27	0.08	1.13	2.24	0.177	12.36	3.9	45	14.91	65.7	12.44	106.3	20.92	8430	0.68	70.6	160		0.44125	0.0735632	0.0812345
AV16-45_13	392	16.5	471	1.32	<0.02	3.87	0.064	1.34	2.72	0.168	13.6	4.06	46.7	15.9	68.3	12.9	110.7	21.4	8410	0.445	76.1	103.2		0.737403	0.0791277	0.0686965
AV16-45_15	279	4.37	303.1	4.38	0.0123	4.42	0.039	0.5	1.25	0.195	7.84	2.47	29.57	9.99	45.2	9.53	89	19.56	10080	3.99	29.5	408		0.0723039	0.0499058	0.144455
AV16-45_16	655	3.39	703	1.31	<0.02	1.59	0.059	0.95	2.1	0.167	11.4	4.67	64.6	23.4	112	23.6	208	41.6	10210	0.95	13	246		0.0528455	0.0341205	0.0828355
AV16-45_17	618	1.8	512.3	1.02	<0.02	0.073	<0.02	<0.02	0.239	0.067	3.47	2.124	39.88	16.02	81.9	17.94	164.3	33.6	10660	1.42	1.61	246		0.00654472	0.0128586	0.124468
AV16-45_18	604	10.7	737	6.75	<0.02	0.262	<0.02	0.138	0.314	0.088	3.56	2.28	42.3	20.08	129.6	34.3	395	103	10730	7.4	14.4	1070		0.0134579	0.00430345	0.155695
* Alpine age
Internal standard Si = 153291 ppm

## Sheet: Zrn AV16-51
Table AF4-3. LA-ICP-MS analyses of zircon in sample AV16-51
Label	P	Ti	Y	Nb	La	Ce	Pr	Nd	Sm	Eu	Gd	Tb	Dy	Ho	Er	Tm	Yb	Lu	Hf	Ta	Th	U		Th/U	GdN/LuN	Eu/Eu*
	µg/g	µg/g	µg/g	µg/g	µg/g	µg/g	µg/g	µg/g	µg/g	µg/g	µg/g	µg/g	µg/g	µg/g	µg/g	µg/g	µg/g	µg/g	µg/g	µg/g	µg/g	µg/g
AV16-51	313	3.82	395	2.54	<0.02	7	0.0142	0.295	0.65	0.083	5.6	2.39	34	12.67	65.8	13.7	128	25.4	10920	1.371	29.2	204		0.143137	0.027451	0.0903666
AV16-51_1*	590	5.1	380	0.93	<0.02	0.135	0.013	0.143	0.5	0.64	6.02	3.35	44.3	11.55	35.9	5.24	35.2	5.5	10930	0.678	2.87	226.8		0.0126543	0.136282	0.673727
AV16-51_2	566	3.8	501	2.05	0.41	1.52	0.115	0.68	0.56	0.178	4.99	2.54	41.9	15.6	78.8	18.7	189	41	11200	1.57	13.2	353		0.0373938	0.0151538	0.218454
AV16-51_3	282	8.7	441	8.25	0.177	17.2	0.074	0.42	0.72	0.215	5	3.33	63	28.4	176	43.1	371	56.2	10580	13.3	148	121		1.22314	0.0110774	0.254026
AV16-51_4	344	26.7	1242	1.86	0.096	17.4	0.76	11.5	15	2.61	53.8	14.3	148	45.1	186	34.2	278	51	7910	0.758	81.9	165		0.496364	0.131346	0.249219
AV16-51_5	603	5.3	486	0.89	<0.02	0.158	<0.02	0.094	0.54	0.098	5.26	3.01	44.8	15.1	60	10.5	76	13.4	10970	0.89	2.73	269		0.0101487	0.0488747	0.115371
AV16-51_6	720	6.29	767	6.39	0.019	8	0.093	1.62	2.89	0.291	15.5	5.83	75.6	25.8	121	26.3	256	56	11710	11.9	130	997		0.130391	0.0344625	0.105909
AV16-51_7	137	3.68	357	3.28	<0.02	2.01	0.024	0.34	1.06	0.165	7.26	2.71	34.6	11.4	47.2	8.9	79	16	10140	3.41	22.4	164		0.136585	0.0564963	0.133965
AV16-51_9	386	5.7	409	1.67	<0.02	2.67	<0.02	0.232	1.17	0.184	9.18	4.12	48.9	12.85	46	8.4	75	15.5	11360	1.19	39	530		0.0735849	0.0737419	0.12063
AV16-51_11	318	18.6	416	1.46	<0.02	2.75	0.071	0.96	1.89	0.162	11.1	3.5	42.1	14.1	62.2	11.9	103.5	20.61	9230	0.96	60.1	360		0.166944	0.0670577	0.0837707
AV16-51_12	385	16.5	522	1.49	<0.02	4.05	0.061	1.42	3.01	0.193	15.2	4.43	51.8	17.5	76.1	14.3	121.2	23.7	8830	0.58	84.9	119		0.713445	0.0798544	0.0707581
AV16-51_13	408	7.9	759	2.38	<0.02	10.6	0.022	0.78	2.67	1.62	18.9	6.09	73	24.9	114	22.6	199	40.7	9710	0.902	145	701		0.206847	0.057819	0.507908
AV16-51_14	308	4.39	332	4.35	<0.02	3.68	0.033	0.45	1.13	0.209	7.71	2.58	31.15	10.71	48.2	10.02	91.8	19.8	10790	4.13	25.8	431		0.0598608	0.0484834	0.159686
AV16-51_15	647	2.6	600	0.97	<0.02	0.5	0.033	0.36	1.18	0.124	8	3.7	55.2	19.5	92.2	19.8	177	35.6	10890	0.846	6.5	252		0.0257937	0.0279797	0.0912125
AV16-51_16	602	1.82	520.6	1.13	<0.02	0.086	<0.02	0.075	0.244	0.087	3.6	2.2	41	16.29	82.1	17.62	161.2	32.7	11120	1.81	1.65	255		0.00647059	0.0137075	0.155994
AV16-51_17	622	9.9	738	6	<0.02	0.268	0.015	0.124	0.329	0.086	4.07	2.56	45.5	20.58	126.4	32.6	367	95	10930	6.2	13.2	970		0.0136082	0.00533426	0.134263
AV16-51_18	349	5.38	442	2.84	<0.02	3.43	0.019	0.253	0.87	0.369	6.68	2.71	39.6	14.19	69.7	14.75	140.4	28.8	9210	2.59	29.8	150.7		0.197744	0.0288794	0.331406
AV16-51_19	376	5.22	1100	3.7	0.0217	13.33	0.202	3.21	6.33	1.34	29.3	8.92	107.5	37.54	175.4	35.55	310.1	60.9	8570	2.46	73	217		0.336406	0.0599037	0.25013
AV16-51_20	444	6.8	822	1.86	0.0224	18.5	0.184	2.78	4.36	0.88	17.55	5.5	70.4	26.85	131.4	27.87	255.2	52.8	8920	0.96	110	151		0.728477	0.0413854	0.265389
AV16-51_21	487	96	568	7.08	0.0207	3.48	0.034	0.4	0.83	0.217	6.16	2.76	41.3	17.58	101.2	26.72	293	63.7	12750	6.29	57.2	1099		0.0520473	0.0120405	0.210274
AV16-51_22	298	3.74	396	3.94	<0.02	1.25	<0.02	0.27	0.97	0.139	7.6	2.82	36.6	12.8	57.2	12.3	119.5	24.6	10270	3.59	43.4	500		0.0868	0.0384664	0.110051
AV16-51_23	515	5.71	700	4.3	<0.02	1.83	0.043	1.01	3.5	0.511	21.4	6.66	73.4	23.7	106	21.4	187	38.4	8560	1.38	54.9	254		0.216142	0.0693883	0.138062
AV16-51_24	489	4.24	666	4.37	<0.02	1.47	0.012	0.59	2.23	0.309	16.8	5.91	69.6	22.09	91.3	17.68	150.7	28.84	9590	2.07	42.4	271.8		0.155997	0.07253	0.110036
AV16-51_25	409	4.85	714	1.7	0.0144	9.2	0.092	1.39	2.54	0.91	13.24	4.31	57.3	22.4	113.2	25.4	256	57.7	9760	0.88	290	618		0.469256	0.0285704	0.385517
AV16-51_28	467	3.77	632	3.16	<0.02	1.89	0.018	0.64	2.76	0.394	17.59	5.93	65.1	21.32	91.9	18.41	160	33.3	8970	1.249	45.6	238.4		0.191275	0.0657696	0.130452
AV16-51_29	348	3.23	380	1.03	<0.02	0.877	0.027	0.362	1.47	0.236	10.05	3.34	38.2	12.62	55.2	11.62	105.3	22.1	10140	0.435	18	138.4		0.130058	0.056621	0.138376
* Alpine age
Internal standard Si = 153291 ppm

## Sheet: Zrn-AV16-47
Table AF4-4. LA-ICP-MS analyses of zircon in sample AV16-47
Label	Ti	Sr	Y	Nb	La	Ce	Pr	Nd	Sm	Eu	Gd	Tb	Dy	Ho	Er	Tm	Yb	Lu	Hf	Ta	Th	U		Th/U	GdN/LuN	Eu/Eu*
	µg/g	µg/g	µg/g	µg/g	µg/g	µg/g	µg/g	µg/g	µg/g	µg/g	µg/g	µg/g	µg/g	µg/g	µg/g	µg/g	µg/g	µg/g	µg/g	µg/g	µg/g	µg/g
AV16-47_1	2.59866	<0.07	91.1992	1.26497	<0.02	0.79831	<0.03	<0.2	<0.2	0.104924	1.09422	0.323328	6.447	2.57916	13.7906	3.4117	38.6644	10.3162	5550.85	<0.03	6.2356	14.1168		0.441713	0.0132065
AV16-47_2	<2.5	0.0669332	93.2983	1.2358	<0.02	0.654839	<0.04	<0.1	<0.2	0.0935783	1.22213	0.477253	5.40272	2.93479	16.2353	3.89236	45.9922	12.404	7497.89	0.0493942	5.27942	14.7516		0.357888	0.0122675
AV16-47_3	<2.5	0.0859246	109.983	0.828753	<0.02	0.435127	<0.02	0.115653	0.290316	0.132706	1.22136	0.597242	7.28374	3.22705	18.6162	4.09614	49.5532	13.3745	5646.45	0.0288223	2.59814	6.98862		0.371767	0.0113703	0.581293
AV16-47_4	<2.0	<0.07	78.1759	1.20903	<0.07	0.594427	<0.02	<0.2	<0.2	0.156725	0.929823	0.394973	5.36595	2.44545	12.4038	3.01689	32.6686	9.22157	6129.77	0.0273849	4.04934	12.5119		0.323638	0.0125545
AV16-47_5	<2.5	0.0651388	22.1387	1.14075	<0.02	0.407966	<0.02	<0.2	<0.2	<0.06	0.162111	0.10882	1.13404	0.584648	3.27587	1.01669	12.0531	3.37531	5911.96	<0.04	2.40192	12.1889		0.197058	0.00598002
AV16-47_6	<2.5	<0.07	89.8483	1.18827	<0.08	0.288543	<0.02	0.0846309	<0.2	0.17892	1.38665	0.433038	7.07634	2.5496	14.3255	3.48945	41.5932	12.204	6128.19	0.015467	2.29786	9.83603		0.233616	0.0141472
AV16-47_7	<2.5	<0.07	90.3819	1.50185	<0.02	0.941897	<0.02	<0.2	0.268508	0.141963	1.40606	0.55382	5.04658	2.37238	12.8541	2.55958	30.8752	8.86961	5714.47	0.0398685	7.00057	26.5817		0.26336	0.019738	0.566846
AV16-47_8	<2.5	<0.07	36.5186	1.58635	<0.03	0.663461	<0.06	<0.2	<0.3	<0.08	<0.3	0.180153	2.23242	0.946135	6.33957	1.49121	17.5123	5.16704	7063.79	<0.04	3.18729	10.3968		0.306563
AV16-47_9	<2.5	<0.07	97.0702	1.12373	<0.02	0.512111	<0.04	<0.2	<0.2	0.12308	1.0566	0.511646	5.92207	2.77191	15.035	3.31451	38.3119	9.89036	5724.11	0.0579661	4.21559	18.3743		0.229428	0.0133015
AV16-47_10	3.27442	0.12431	94.9959	1.47486	<0.03	0.353461	<0.02	<0.2	<0.2	<0.08	0.653918	0.402452	5.38696	2.75583	19.059	5.33103	69.6111	19.4624	7258.93	0.0654762	11.6546	45.2362		0.257638	0.00418341
AV16-47_11	<2.5	0.0965924	17.3863	1.29925	<0.07	0.287013	<0.05	<0.2	<0.3	<0.10	<0.3	<0.05	0.751411	0.419394	2.33	0.751371	11.2916	3.08642	5715.32	<0.02	0.525746	3.96571		0.132573
AV16-47_12	<2.5	<0.11	76.6631	1.04305	<0.08	0.516488	<0.02	<0.1	<0.2	0.0643449	0.739425	0.270483	4.31818	2.24246	12.9581	3.12658	36.224	10.6904	6294.74	0.0379097	2.98154	20.0518		0.148692	0.008612
AV16-47_13	3.23238	<0.07	36.3207	1.27658	<0.02	0.507592	<0.04	<0.2	<0.2	0.0451265	0.349045	0.156035	2.30872	0.896314	5.41471	1.39573	15.9431	4.55124	6374.32	<0.04	2.42369	11.2752		0.214958	0.00954895
AV16-47_14	<2.5	0.0921038	16.7894	1.19031	<0.02	0.279999	<0.08	<0.3	<0.1	<0.09	<0.3	0.115818	0.676575	0.483845	3.09882	0.674919	9.2917	3.6052	6126.3	0.0227137	0.943645	5.79167		0.162931
AV16-47_15	2.33259	<0.07	59.1011	1.14367	<0.02	0.296621	<0.02	<0.1	<0.2	0.071058	1.09736	0.222003	3.30913	1.62795	8.59243	2.34222	27.6128	7.68061	6193.41	0.0186591	2.41926	7.26126		0.333174	0.0177892
AV16-47_16	<2.5	<0.07	55.8808	1.14143	<0.08	0.261689	<0.02	<0.3	<0.2	0.0828313	0.5999	0.309951	3.80756	1.66824	8.69406	2.43276	28.8123	8.57256	6342.16	0.0235069	3.27464	19.9231		0.164364	0.00871307
AV16-47_17	3.2689	<0.07	31.7764	1.3241	<0.06	0.695748	<0.02	<0.2	<0.2	<0.06	0.269385	0.160367	1.49254	0.726003	4.85447	1.22093	14.3752	3.80849	5697.38	0.075441	3.63306	18.3725		0.197744	0.0088069
AV16-47_18	2.48199	<0.07	40.0286	1.24764	<0.09	0.367833	<0.06	<0.3	<0.1	<0.07	<0.3	0.085263	2.17279	1.12667	7.48774	2.07689	26.8976	7.85273	7437.47	0.0584939	1.52894	11.3687		0.134486
AV16-47_19	2.61759	<0.07	59.5066	1.25038	<0.06	0.624866	<0.05	<0.2	<0.2	0.111349	0.624837	0.247871	3.64946	1.83672	9.40687	2.27097	28.07	7.65439	6045.48	<0.04	4.0624	13.139		0.309186	0.0101639
AV16-47_20	<3.0	<0.09	21.4821	1.1644	<0.03	0.347813	<0.05	<0.2	<0.3	<0.07	0.385113	0.0949481	1.05399	0.557561	2.95859	1.06955	12.1245	3.3139	6525.63	0.0558036	2.08057	9.31481		0.223361	0.0144695
AV16-47_21	<2.5	<0.07	83.5047	1.2845	<0.03	0.732311	<0.02	<0.1	<0.2	0.119108	0.96156	0.38164	4.69464	2.3925	13.1076	3.26501	37.7205	9.86173	5967.48	<0.05	4.84818	22.7599		0.213014	0.0121402
Internal standard Si = 153291 ppm

## Sheet: Zrn-AV16-21
Table AF4-5. LA-ICP-MS analyses of zircon in sample AV16-21
Label	Ti	Sr	Y	Nb	La	Ce	Pr	Nd	Sm	Eu	Gd	Tb	Dy	Ho	Er	Tm	Yb	Lu	Hf	Ta	Th	U		Th/U	GdN/LuN	Eu/Eu*
	µg/g	µg/g	µg/g	µg/g	µg/g	µg/g	µg/g	µg/g	µg/g	µg/g	µg/g	µg/g	µg/g	µg/g	µg/g	µg/g	µg/g	µg/g	µg/g	µg/g	µg/g	µg/g
AV16-21_1	<3.0	0.14205	94.423	2.98115	<0.04	1.58359	<0.07	<0.02	<0.45	<0.10	0.456043	0.359161	3.71058	2.4223	17.1997	4.23109	54.3126	16.1388	11799.4	1.30002	26.7327	698.771		0.0382567	0.00351833
AV16-21_2	4.44676	0.234155	166.157	2.95267	0.0500445	2.72527	<0.02	<0.02	<0.25	0.122097	1.36739	0.535156	8.26875	4.25085	28.1228	7.94302	101.191	28.3193	12194.1	0.501742	81.0824	1561.82		0.0519155	0.00601193
AV16-21_3	3.1105	0.134497	165.917	2.77674	<0.06	2.80989	<0.05	<0.1	<0.30	0.0897929	1.01205	0.496704	8.73754	4.75571	27.5258	8.03912	96.8773	28.2879	12367.3	0.557696	85.1862	1641.82		0.0518853	0.00445456
AV16-21_4	4.21723	0.203631	565.312	6.38804	0.0364691	6.20954	<0.05	0.249181	0.370298	0.233106	2.79912	1.51542	23.7515	15.1416	98.6573	27.3584	334.053	97.0045	11224.9	0.614974	160.845	3650.46		0.0440615	0.0035928	0.498467
AV16-21_5	5.40353	0.308794	588.451	4.01852	<0.06	4.45381	<0.06	<0.2	0.366018	0.244434	4.04027	1.58801	28.6933	16.3459	104.826	28.336	361.153	104.772	10508.3	0.473205	145.02	2574.82		0.0563226	0.0048014	0.379982
AV16-21_6	<3.0	0.141731	90.0987	2.38541	<0.03	1.53862	<0.05	<0.1	<0.27	<0.08	0.683988	0.24385	4.24412	2.20901	15.9543	4.59008	56.5862	16.6014	12525.4	0.436291	31.5841	896.173		0.0352434	0.00512987
AV16-21_7	2.60277	0.236453	643.523	4.60172	<0.06	5.80795	<0.04	<0.2	0.29595	0.351093	3.85885	1.86685	28.9054	16.7435	109.701	29.3385	381.153	106.835	10974.1	0.509098	168.225	2820.34		0.059647	0.00449727	0.580998
AV16-21_8	4.62187	0.202587	706.803	10.011	<0.09	9.46006	0.0214366	<0.2	0.399916	0.379005	5.11552	2.23304	35.6977	19.8324	125.119	33.2532	407.122	115.067	11230.8	1.52777	300.278	4982.72		0.0602638	0.00553532	0.472272
AV16-21_9	7.2277	0.171966	205.746	3.21243	<0.06	2.64065	<0.04	<0.2	<0.20	0.097818	1.10727	0.60563	9.41227	5.60246	36.2667	10.1036	127.511	37.9952	11840	0.537322	57.6476	1370.48		0.0420638	0.00362851
AV16-21_10	2.80488	0.231581	456.772	4.06858	<0.03	4.01753	<0.02	<0.2	0.260285	0.202285	2.64599	1.1921	22.8947	12.7516	80.483	21.7061	286.29	83.6832	12256.9	0.507797	109.542	2320.82		0.0471996	0.00393689	0.475785
AV16-21_11	2.74105	0.146152	147.006	2.86661	<0.02	2.54477	<0.04	0.210507	0.300797	0.132424	1.54725	0.464581	7.43226	3.75969	25.5242	7.16679	84.6286	24.4042	11447	0.732755	47.0088	965.762		0.0486754	0.00789403	0.478763
AV16-21_12	4.73013	0.186953	380.858	5.8378	0.0267546	7.0383	0.019641	<0.2	<0.28	0.251174	2.8235	1.24748	20.8817	10.5801	64.909	16.7443	211.502	58.9438	12774	1.2469	297.17	4332.89		0.0685847	0.00596422
AV16-21_13	3.78793	0.165386	165.481	3.18339	0.0277898	2.92782	<0.02	<0.2	<0.22	0.122361	0.975799	0.523363	8.38018	4.30157	28.9471	7.39407	95.8222	26.7915	13983.1	0.512789	81.8767	1420.38		0.0576441	0.00453489
AV16-21_14	3.30657	0.168613	365.685	5.78965	<0.02	7.27044	0.0560617	<0.3	0.497459	0.322627	3.18156	1.24824	18.9946	9.87164	62.297	16.5956	204.208	54.371	11065.6	1.12682	217.617	3227.73		0.0674211	0.00728577	0.590937
AV16-21_15	4.62411	0.205723	446.959	6.71076	0.0285556	8.99372	<0.04	0.172805	0.405097	0.361391	4.08794	1.71674	24.5312	12.6558	73.4617	19.4111	223.666	61.0927	11073.1	1.39895	431.303	5694.88		0.0757352	0.00833141	0.549716
AV16-21_16	3.6116	0.158267	193.686	4.06266	0.0374434	3.29196	0.0343393	<0.2	<0.28	0.139508	1.4189	0.601756	8.75807	4.77839	30.1461	8.78342	115.057	34.994	13011.1	1.09663	61.1578	1357.82		0.0450411	0.00504847
AV16-21_17	<2.5	0.131698	74.3906	1.35118	<0.07	0.993097	<0.02	<0.3	<0.20	<0.07	0.243535	0.186173	2.85744	2.07447	12.9686	3.79663	48.6503	13.6251	14221.9	0.0847909	24.4792	642.238		0.0381155	0.00222548
AV16-21_18	5.76255	0.113974	269.604	1.33713	<0.06	0.426198	<0.02	<0.2	0.118335	0.181474	1.44324	0.805302	12.3982	7.3799	48.7662	12.5361	150.681	44.7201	9186.08	<0.04	22.1926	981.7		0.0226063	0.00401827	0.797862
AV16-21_19	3.34196	0.0861793	203.218	2.22183	<0.06	1.76098	<0.02	<0.2	<0.20	<0.09	1.26711	0.573259	8.81467	5.03723	33.4889	9.82054	127.299	38.1527	12720.9	0.700807	44.6732	926.773		0.048203	0.00413517
Internal standard Si = 153291 ppm

## Sheet: Zrn AV17-07
Table AF4-6. LA-ICP-MS analyses of zircon in sample AV17-07
Label	P	Ti	Y	Nb	La	Ce	Pr	Nd	Sm	Eu	Gd	Tb	Dy	Ho	Er	Tm	Yb	Lu	Hf	Ta	Th	U		Th/U	GdN/LuN	Eu/Eu*
	µg/g	µg/g	µg/g	µg/g	µg/g	µg/g	µg/g	µg/g	µg/g	µg/g	µg/g	µg/g	µg/g	µg/g	µg/g	µg/g	µg/g	µg/g	µg/g	µg/g	µg/g	µg/g
AV17-07_1	436	1.86	303	0.639	<0.02	0.104	<0.02	<0.1	0.45	0.112	5.59	2.95	36.4	9.6	30.5	5.14	37.2	6.4	10510	0.369	2.76	231.9		0.0119017	0.108752	0.12736
AV17-07_2	338	1.9	266	0.601	<0.02	0.167	<0.02	0.147	0.46	0.121	5.78	2.77	33	8.21	27.2	4.52	32.9	5.87	10940	0.304	2.58	230		0.0112174	0.122601	0.133217
AV17-07_3	407	2.13	316	0.581	<0.02	0.148	<0.02	0.131	0.429	0.116	5.21	2.7	36.1	10.25	36.4	6.32	46.7	8.68	10250	0.338	3.53	321		0.0109969	0.0747346	0.141218
AV17-07_4	267	2.25	206	0.892	<0.02	0.128	<0.02	0.103	0.52	0.156	6.01	2.57	29.1	6.39	19.5	3.31	26.6	4.9	10760	1.12	3.35	468		0.00715812	0.152715	0.163817
AV17-07_5	273	6.3	218	0.803	<0.02	0.133	<0.02	0.09	0.463	0.1	4.07	1.95	25.1	7.09	26.9	4.96	39.8	8	10730	0.704	3.55	476		0.00745798	0.0633444	0.150203
AV17-07_6	198	1.4	145	0.666	<0.02	0.069	<0.02	0.071	0.277	0.068	3.64	1.58	17.6	4.5	14.3	2.32	17.2	2.84	10910	0.728	2.12	312		0.00679487	0.159583	0.119379
AV17-07_7	444	2.99	265.7	0.673	<0.02	0.165	<0.02	0.14	0.7	0.13	7.15	3.268	35.61	8.49	25.31	3.86	27.12	4.45	10360	0.353	3.27	215.3		0.0151881	0.200055	0.113217
AV17-07_8	395	2.25	299.8	0.542	<0.02	0.192	<0.02	0.214	0.71	0.24	8.47	3.73	40.38	9.38	28.1	4.31	29.5	4.6	10370	0.394	3.22	192.3		0.0167447	0.22926	0.179403
AV17-07_9	342	2.78	270	0.555	<0.02	0.181	<0.02	0.166	0.388	0.117	4.99	2.57	32.3	8.38	29.1	4.7	34.1	5.9	11460	0.311	2.63	198.8		0.0132294	0.105306	0.149535
AV17-07_10*	66	1.04	47.7	0.408	<0.02	0.107	<0.02	<0.1	0.073	0.119	1.45	0.522	5.37	1.36	4.8	0.9	6.2	1.13	10930	0.041	1.19	185.2		0.00642549	0.159769	0.541219
AV17-07_11	370	3.21	315	0.551	<0.02	0.138	<0.02	0.107	0.63	0.167	5.99	2.98	37.5	10.05	33.5	5.67	39	6.92	10580	0.362	2.95	238.8		0.0123534	0.107777	0.172137
AV17-07_12	330	1.41	259	0.645	<0.02	0.166	0.0181	0.088	0.43	0.122	5.02	2.58	31.6	8.1	26.9	4.33	31.7	5.5	10590	0.385	3.61	288		0.0125347	0.113643	0.153536
AV17-07_13	345	11.8	416	1.75	0.23	3.8	0.057	0.32	0.52	0.196	4.35	2.54	38	12.98	60.1	12.5	113	23.5	10480	1.19	13	325.2		0.0399754	0.0230476	0.273627
AV17-07_14*	78	1.98	67.5	0.579	<0.02	0.248	<0.02	<0.1	0.216	0.261	2.93	0.83	6.96	1.67	5.86	1.02	7.25	1.21	10900	0.103	3.49	429		0.0081352	0.301499	0.570872
* Alpine age
Internal standard Si = 153291 ppm

## Sheet: Zrn AV17-16
Table AF4-7. LA-ICP-MS analyses of zircon in sample AV17-16
Label	P	Ti	Y	Nb	La	Ce	Pr	Nd	Sm	Eu	Gd	Tb	Dy	Ho	Er	Tm	Yb	Lu	Hf	Ta	Th	U		Th/U	GdN/LuN	Eu/Eu*
	µg/g	µg/g	µg/g	µg/g	µg/g	µg/g	µg/g	µg/g	µg/g	µg/g	µg/g	µg/g	µg/g	µg/g	µg/g	µg/g	µg/g	µg/g	µg/g	µg/g	µg/g	µg/g
AV17-16	<35	0.9	285	0.384	<0.02	<0.02	<0.04	<0.1	<0.1	<0.1	<0.1	<0.1	<0.1	6.26	48.3	12.28	126	28.4	6120	<0.1	11.64	39.6		0.293939
AV17-16_1	<35	0.69	57.3	0.374	<0.02	0.342	<0.04	<0.1	<0.1	<0.1	0.223	0.103	2.4	1.405	8.66	2.4	24.5	5.87	11010	0.043	1.73	13.76		0.125727	0.0047301
AV17-16_2	47	1.87	138.8	0.561	<0.02	1.71	<0.04	<0.1	0.138	0.074	1.03	0.481	8.14	3.9	23.7	6.1	64.6	16.8	7440	0.101	12.56	44.3		0.283521	0.00763364	0.429213
AV17-16_3	62	10	126	0.442	<0.02	1.269	<0.04	<0.1	0.103	0.105	1.13	0.433	7.76	3.63	21.2	5.81	62.7	16.7	7270	0.077	11.3	36.8		0.307065	0.00842491	0.583225
AV17-16_4	35	1.77	262.2	0.381	<0.02	1.82	<0.04	<0.1	0.28	0.301	2.84	1.007	16.7	7.5	40.88	10.59	110.2	28.12	7440	0.071	20.33	49.62		0.409714	0.012575	0.659433
AV17-16_5	256	3.88	504	1.12	<0.02	9.58	0.074	1.17	2.57	0.869	12.03	3.918	48.4	17.15	77.5	16.43	145.1	30.45	6460	0.214	23.5	37.3		0.630027	0.0491906	0.396061
AV17-16_6	317	9.64	666	1.495	0.02	12.02	0.127	1.58	2.33	0.93	13.41	4.24	58	22.19	103.8	22.17	199.9	42.5	6270	0.243	26.6	45.2		0.588496	0.0392865	0.396573
AV17-16_7	49	1.24	166	0.486	<0.02	1.43	<0.04	<0.1	0.126	0.062	1.6	0.61	10.4	4.89	27.9	7.42	79.2	20.4	7430	0.084	10.3	32.7		0.314985	0.00976547	0.246837
AV17-16_8	45	1.91	145	0.483	<0.02	1.33	<0.04	<0.1	0.117	0.081	1.17	0.479	8.4	4.36	24.8	6.53	72.6	19.37	7090	0.064	8.6	28.2		0.304965	0.00752073	0.430037
Internal standard Si = 153291 ppm
